# Supplementary material for: Widely Targeted Lipidomics and Microbiomics Perspectives Reveal the Mechanism of Auricularia auricula Polysaccharide’s Effect of Regulating Glucolipid Metabolism in High-Fat-Diet Mice
Source: Foods. 2024 Aug 29;13(17):2743. doi: 10.3390/foods13172743 (PMC11395039; doi:10.3390/foods13172743)
Supplement: Supplementary file 1 [file foods-13-02743-s001.zip]

Archive with 1 entries (1 files):
- foods-3140213-supplementary.xlsx
