# Supplementary material for: Widely Targeted Lipidomics and Microbiomics Perspectives Reveal the Mechanism of Auricularia auricula Polysaccharide’s Effect of Regulating Glucolipid Metabolism in High-Fat-Diet Mice
Source: Foods. 2024 Aug 29;13(17):2743. doi: 10.3390/foods13172743 (PMC11395039; doi:10.3390/foods13172743)
Supplement: Supplementary file 1 [file foods-13-02743-s001.zip › foods-3140213-supplementary.xlsx]

## Sheet: Table S1 
Name and class of differential serum metabolites of HAP vs.HFD
Metabolites	HFD1	HFD2	HFD3	HAP1	HAP2	HAP3	VIP	Fold_Change	Log2FC	Type	Index	Class
Glycoursodeoxycholic acid	1135.2	311.6	305.17	172.18	206.11	51.401	1.51509	0.245262	-2.02761	down	LIPID-N-0013	BA
LPE(22:3/0:0)	819.56	464.36	521.52	117.17	290.14	58.602	1.69533	0.25806	-1.95422	down	LIPID-N-0160	LPE
LPI(16:1/0:0)	3199.2	4364.8	4456.5	2161.7	2027.6	1699.8	1.91908	0.489921	-1.02938	down	LIPID-N-0177	LPI
LPS(22:6/0:0)	5704.7	5632.1	8434.6	16735	11131	14447	1.80965	2.14011	1.09769	up	LIPID-N-0201	LPS
PC(16:1_18:1)	167860	169690	205760	75389	114280	74307	1.84447	0.485866	-1.04137	down	LIPID-N-0231	PC
PC(20:2_18:1)	3341.4	10628	14527	5634.7	3254.5	2213.6	1.32586	0.389621	-1.35986	down	LIPID-N-0260	PC
PC(20:0_20:3)	3194.4	3167.4	5032.7	1579.5	1211.3	1130.5	1.92483	0.34414	-1.53893	down	LIPID-N-0263	PC
PC(20:3_18:1)	66397	74700	127700	58025	30590	35391	1.67711	0.461337	-1.11611	down	LIPID-N-0274	PC
PC(18:2_20:3)	14680	13644	37862	13742	6035.4	13007	1.2506	0.495337	-1.01352	down	LIPID-N-0294	PC
PE(18:1_18:1)	267530	226270	145420	119690	103900	84460	1.76477	0.481915	-1.05315	down	LIPID-N-0352	PE
PE(16:0_20:5)	9	3221.8	1283.6	11725	650.35	7700	1.00259	4.44696	2.15282	up	LIPID-N-0397	PE
PE(16:0_22:5)	52175	44580	12861	16637	23395	7568.9	1.17548	0.434251	-1.2034	down	LIPID-N-0401	PE
PG(20:1_18:1)	113380	125240	40224	35355	34861	20546	1.61626	0.325494	-1.6193	down	LIPID-N-0449	PG
PI(17:0_20:3)	8146.1	3778	10696	1932.5	3199.4	4398.5	1.4076	0.421324	-1.247	down	LIPID-N-0511	PI
PS(18:1_19:1)	8169.7	5390.9	3366	1456.6	955.94	1040.5	1.90687	0.204001	-2.29335	down	LIPID-N-0578	PS
Carnitine C16:0	5048400	1750900	1169300	1126000	1517000	1134000	1.04846	0.473985	-1.07709	down	LIPID-P-0021	CAR
Carnitine C16:1	1831400	802010	403300	343570	583290	243370	1.27657	0.385361	-1.37572	down	LIPID-P-0039	CAR
Carnitine C18:1	5910800	1953900	1201100	1100900	1685300	983660	1.11525	0.415833	-1.26592	down	LIPID-P-0042	CAR
S1P(d18:1)	2282.4	3801.8	3751.6	5879.5	6915.5	8838.7	1.81438	2.19949	1.13717	up	LIPID-P-0100	SPH
Cer(d18:0/18:0)	4296	2195.6	1722.9	1322.1	1130.2	1391.7	1.55566	0.467953	-1.09556	down	LIPID-P-0103	Cer
Cer(d18:0/22:0)	23152	13766	11250	5312.1	9332.5	3177.8	1.63455	0.370005	-1.43438	down	LIPID-P-0105	Cer
Cer(d18:1/20:1)	3349.7	5279	1871.1	977.94	970.22	815.25	1.82714	0.263187	-1.92584	down	LIPID-P-0122	Cer
Cer(d16:1/24:0)	5407.2	3543.9	7416	2587.7	1007.4	4228.7	1.34901	0.47802	-1.06486	down	LIPID-P-0131	Cer
HexCer(d18:1/20:1)	4578.5	4540.3	1696.2	1666.7	1334.4	1360.1	1.57664	0.403255	-1.31024	down	LIPID-P-0304	HexCer
HexCer(d18:1/22:1)	41181	37038	7835.6	10722	11932	4256.5	1.30699	0.312714	-1.67708	down	LIPID-P-0305	HexCer
HexCer(d18:1/24:1)	21997	21901	7091.3	7924.4	7793.6	4858.8	1.44455	0.403551	-1.30918	down	LIPID-P-0306	HexCer
SHexCer(d18:1:/16:0(OH))	12266	8851.6	2520.5	5123.9	2128.5	588.98	1.31392	0.331726	-1.59193	down	LIPID-P-0331	HexCer
PE(16:0_18:1)	1695400	1587900	495290	665940	633650	337110	1.30977	0.433151	-1.20706	down	LIPID-P-0579	PE
PE(17:0_18:1)	15018	18207	6792.8	5999.8	9956.7	3843.1	1.32228	0.49477	-1.01517	down	LIPID-P-0580	PE
PE(20:1_16:0)	935130	842660	249560	335120	357740	169390	1.26603	0.425309	-1.23342	down	LIPID-P-0581	PE
PE(19:0_22:6)	5025.5	4654.9	4579	11361	8037.1	15453	1.85014	2.44408	1.28929	up	LIPID-P-0622	PE
PG(16:0_18:1)	4005.6	1980	1004.4	5260.6	7493.5	2994.8	1.3717	2.25306	1.17189	up	LIPID-P-0670	PG
PS(18:0_18:1)	13523	8764.4	11184	25774	28959	15828	1.70599	2.1081	1.07594	up	LIPID-P-0699	PS
PS(18:0_20:4)	92091	94148	100890	235570	266740	124690	1.66326	2.18369	1.12677	up	LIPID-P-0716	PS
PS(18:0_20:5)	5697.9	4716.1	3132.4	12748	9123.2	7800.3	1.71407	2.19036	1.13117	up	LIPID-P-0720	PS
PS(18:0_22:6)	19443	21728	32112	70340	66039	39298	1.73802	2.39724	1.26137	up	LIPID-P-0725	PS
TG(14:0_18:0_20:0)	19691	10809	10909	16140	44620	22880	1.41543	2.01985	1.01425	up	LIPID-P-0798	TG
TG(16:0_18:0_20:1)	23886	20102	9221.5	24786	59768	30790	1.44774	2.16773	1.11619	up	LIPID-P-0851	TG
TG(18:0_18:1_20:0)	2437.9	616.98	985.93	1672	6134.7	2826.1	1.40338	2.63135	1.39581	up	LIPID-P-0856	TG
TG(12:0_14:0_18:2)	2723.8	1938	1326.2	4783.7	3733.8	4068.4	1.7446	2.10185	1.07166	up	LIPID-P-0886	TG
TG(14:1_16:1_16:1)	24147	14274	8346.1	7050	10636	3230.2	1.35527	0.447242	-1.16087	down	LIPID-P-0960	TG
TG(14:0_16:1_20:5)	8292.6	6012.9	8601.7	2650.6	7002.9	1314.3	1.3963	0.478793	-1.06253	down	LIPID-P-1130	TG
TG(14:1_18:2_20:5)	2356.3	2643.6	774.68	1353.1	4497.3	6190.4	1.06429	2.08514	1.06014	up	LIPID-P-1194	TG
TG(18:2_22:5_22:6)	20960	45756	33897	146730	28000	78046	1.10598	2.51236	1.32904	up	LIPID-P-1244	TG
